# Supplementary material for: Resistance to obesity prevents obesity development without increasing spontaneous physical activity and not directly related to greater metabolic and oxidative capacity
Source: PLoS One. 2022 Aug 11;17(8):e0271592. doi: 10.1371/journal.pone.0271592 (PMC9371322; doi:10.1371/journal.pone.0271592)
Supplement: S1 Table — (XLS) [file pone.0271592.s001.xls]

## Sheet: CI and FE - OP and OR
																														1 to 11 week						4 to 11 week
	Animal	Carolic intake (kcal/day)														Carolic intake (kcal/day)
		weeks														weeks														Carolic intake (kcal/day)	TOTAL Caloric Intake (kcal)	Weight Gain	Feed efficiency			Carolic intake (kcal/day)	TOTAL Caloric Intake (kcal)	Weight Gain	Feed efficiency
		1ª	2ª	3ª	4ª	5ª	6ª	7ª	8ª	9ª	10ª	11ª		OP		1ª	2ª	3ª	4ª	5ª	6ª	7ª	8ª	9ª	10ª	11ª			OP						OP
	4 Ob	95.931	156.519	153.765	218.025	251.073	226.287	142.29	137.7	125.307	113.373			4	Mean	58.8176	89.1116	90.0296	112.521	119.93	114.225	100.914	101.898	97.3736	110.422	113.766			4	100.819	7763.07	270	3.47801		4	108.881	6097.36	320.6	5.25802
		103.275	181.305	186.354	223.992	234.09	247.401	213.894	195.993	169.83	279.531	434.214																	5	86.5722	6666.06	269.9	4.04887		5	89.3493	5003.56	239.7	4.79059
		212.517	285.957	290.088	345.627	354.348	325.89	350.217	379.593	386.478	380.052	362.151																	19	89.7971	6914.38	334.7	4.84064		19	92.4065	5174.77	243.6	4.70746
																													28	82.0597	6318.59	257.1	4.06894		28	85.5133	4788.75	250.3	5.22684
	5 Ob	106.029	153.765	193.239	182.682	198.747	163.404	93.177	83.538	57.834	138.159			5	Mean	66.8173	84.915	85.7674	96.4556	97.2424	86.4231	82.8823	82.9479	78.3579	104.849	85.6363			32	94.9832	7313.71	271.8	3.71631		32	100.718	5640.19	241.5	4.28177
		130.815	160.65	147.798	197.37	209.304	164.781	191.862	146.421	162.945	280.449	392.904																	33	90.5661	6973.59	293.3	4.20587		33	90.9722	5094.44	226.4	4.44406
		230.877	279.99	259.335	295.137	272.646	276.777	295.137	350.676	327.726	315.333	206.55																	35	91.0728	7012.6	268.5	3.82882		35	92.4311	5176.14	216.2	4.17686
																													37	95.925	7386.23	253	3.42529		37	101.685	5694.35	270.1	4.74329
	19 Ob	118.881	175.338	163.404	195.534	199.665	200.124	104.652	47.277	58.752	65.637			19	Mean	73.3744	92.3901	82.7511	98.4883	100.98	94.7507	85.7019	77.5054	74.5547	87.7346	119.537			39	94.8878	7306.36	271.9	3.72141		39	99.562	5575.47	219.6	3.93868
		131.274	180.387	164.781	197.37	216.648	174.879	162.027	153.765	144.585	215.73	493.884																	41	103.156	7942.99	259.7	3.26955		41	106.513	5964.71	289.7	4.8569
		263.466	291.006	251.073	296.514	290.547	288.252	333.234	341.496	318.546	332.775	342.873																	42	81.4934	6274.99	304.9	4.85897		42	84.2183	4716.22	208.7	4.42515
																													43	91.2993	7030.04	293.1	4.16925		43	93.595	5241.32	231.4	4.41492
	28 Ob	124.389	137.7	150.093	194.157	181.305	196.452	82.161	62.424	42.687	35.802			28	Mean	68.1943	78.2923	72.063	82.0299	94.6851	89.1116	81.243	82.2266	73.5711	76.7841	104.455			46	103.352	7958.14	318.8	4.00596		46	99.644	5580.06	265.7	4.76159
		139.995	168.453	128.52	106.947	190.944	161.568	169.83	170.748	153.306	177.633	406.215																	48	97.4868	7506.49	270.1	3.59822		48	99.9391	5596.59	237	4.23472
		212.976	241.893	225.828	273.105	290.547	265.761	316.71	342.414	319.005	324.054	324.972																	49	96.6642	7443.14	292.9	3.93517		49	105.185	5890.35	260	4.414
					#VALUE!																								50	103.048	7934.73	280.3	3.53257		50	108.062	6051.46	169.8	2.80594
	32 Ob	107.865	179.01	176.715	167.535	192.321	201.501	123.012	66.555	67.473	66.555			32	Mean	67.014	86.6854	85.374	93.2426	160.912	100.324	89.7017	79.9971	84.0626	86.6199	110.881			Mean	93.949	7187.36	281.98	3.91899		Mean	97.4171	5415.62	248.033	4.46755
		130.815	153.306	165.24	185.895	199.665	194.157	197.829	159.273	168.453	207.468	453.492																	SD	6.94659	518.783	23.6103	0.456476		SD	7.8313	423.076	29.6606	0.571503
		230.418	274.482	255.663	299.268	734.4	306.612	307.071	334.152	352.512	332.316	322.677																	CV	7.394	7.218	8.37305	11.6478		CV	8.03893	7.81215	11.9583	12.7923
	33 Ob	290.547	169.371	148.257	213.894	196.911	186.813	86.751	71.604	67.014	56.457			33	Mean	98.7506	85.7674	83.9314	104.39	98.8817	92.718	87.5379	81.7676	81.702	83.4724	97.308
		144.585	145.962	171.207	225.828	207.009	191.862	200.583	145.503	159.273	206.091	376.38
		256.122	285.039	268.056	291.006	288.252	270.351	325.431	355.266	345.627	321.759	304.776
	35 Ob	142.29	185.436	188.649	239.139	128.52	92.259	133.11	69.309	61.047	50.49			35	Mean	77.5054	93.5704	91.2754	114.422	102.16	82.8823	92.718	77.7677	80.1283	84.915	104.455
		151.929	165.699	155.601	141.372	206.55	171.207	178.092	127.602	156.06	213.435	403.002
		248.319	303.858	294.678	420.444	380.052	316.71	337.824	347.463	343.791	330.48	328.185
	37 Ob	131.274	184.518	128.52	190.026	188.19	201.96	114.75	60.129	51.408	70.686			37	Mean	72.981	86.5543	82.161	91.5377	95.2097	96.7179	90.0296	134.487	79.2103	98.6194	127.668
		150.093	159.273	169.371	179.928	198.747	176.715	173.502	146.88	146.88	252.45	551.259
		229.5	262.089	277.236	270.81	279.531	298.35	341.955	734.4	356.184	367.2	342.414
	39 Ob	123.471	167.994	157.896	204.255	191.862	221.238	105.57	98.226	25.704	54.162			39	Mean	75.6694	86.751	84.8494	101.177	101.111	100.455	83.3413	145.831	72.3253	85.833	106.422
		151.929	163.863	170.289	202.419	202.878	192.78	142.29	188.19	144.126	211.14	405.756
		254.286	275.4	265.761	301.563	313.038	289.17	335.529	734.4	336.447	335.529	339.201
	41 Ob	128.979	207.009	195.993	241.434	224.451	217.107	148.257	76.194	108.324	111.996			41	Mean	73.1121	107.078	102.423	122.75	111.996	105.308	91.0131	83.3413	97.6359	109.767	130.29
		142.749	210.681	198.747	245.565	241.893	188.19	143.208	193.698	194.616	297.891	565.947
		240.057	331.857	322.218	372.249	317.628	331.857	345.627	313.497	380.511	358.479	346.086
	42 Ob	128.061	157.896	143.667	172.125	176.256	195.075	83.079	47.277	61.965	14.229	0		42	Mean	75.0793	77.4399	70.1614	90.3574	84.0626	92.3901	91.2754	69.2434	76.8497	71.0139	98.5539
		119.34	142.749	120.717	184.518	173.043	184.977	237.303	137.241	159.273	161.109	391.527
		278.154	241.434	226.746	275.859	239.139	266.679	318.546	300.186	316.71	321.759	298.35
	43 Ob	139.995	153.306	190.944	190.485	182.223	212.976	108.783	51.867	78.489	65.637	0		43	Mean	76.8497	88.4559	90.2263	96.1933	94.095	95.6031	89.1771	80.325	87.8001	96.4556	109.111
		155.601	167.535	154.683	197.829	222.156	163.863	160.65	164.781	180.387	244.647	446.148
		242.352	298.35	285.957	285.039	254.286	292.383	354.807	345.627	355.725	364.905	317.628
	46 Ob	153.306	167.535	550.8	204.714	202.419	212.517	129.897	76.653	58.293	71.145	0		46	Mean	78.5546	90.2919	170.879	101.832	99.6686	104.849	98.3571	84.7839	90.5541	102.816	114.291
		148.257	174.42	361.233	206.091	207.468	207.927	186.354	189.108	190.485	260.712	463.59
		248.319	290.088	284.121	302.022	287.793	313.497	372.249	327.726	385.101	387.855	336.447
	48 Ob	153.765	180.846	179.469	234.09	221.238	219.861	146.88	67.932	99.603	94.554	0		48	Mean	90.423	90.6853	91.7344	114.094	102.947	106.947	89.8984	82.2921	86.6854	104.652	111.996
		159.273	162.486	163.863	228.582	207.927	198.288	161.568	151.929	181.305	268.974	443.853
		319.923	291.465	298.809	335.988	291.465	330.48	320.841	356.184	325.89	369.036	340.119
	49 Ob	171.207	108.324	143.667	185.436	200.583	350.217	107.406	158.355	91.341	44.064	0		49	Mean	79.9316	69.6369	72.2597	98.9473	97.8981	164.388	94.1606	98.6194	91.0131	87.669	108.783
		163.863	129.897	134.946	207.927	198.747	352.053	189.567	182.223	184.977	217.107	421.821
		224.451	249.237	227.205	299.268	285.957	448.443	362.151	349.758	360.774	352.512	339.66
	50 Ob	158.355	174.879	162.486	226.287	232.713	237.303	139.077	164.781	64.26	240.516	0		50	Mean	78.7513	95.931	94.3573	107.34	120.061	111.012	96.9146	95.472	81.7676	136.585	115.34
		167.076	190.485	194.616	158.814	251.991	217.107	218.484	162.027	151.011	392.904	459.918
		225.828	306.153	303.399	366.282	355.725	322.677	320.841	341.496	357.102	322.677	347.463
																														1 to 11 week						4 to 11 week
	Animal	Carolic intake (kcal/day)														Carolic intake (kcal/day)
		weeks														weeks														Carolic intake (kcal/day)	TOTAL Caloric Intake (kcal)	Weight Gain	Feed efficiency			Carolic intake (kcal/day)	TOTAL Caloric Intake (kcal)	Weight Gain	Feed efficiency
		1ª	2ª	3ª	4ª	5ª	6ª	7ª	8ª	9ª	10ª	11ª		OR		1ª	2ª	3ª	4ª	5ª	6ª	7ª	8ª	9ª	10ª	11ª									OR
	2	103.275	135.405	116.127	150.552	144.126	157.896	34.884	13.311	-12.852	152.847	0		2	Mean	55.4079	62.3584	59.4733	91.4066	75.1449	71.9319	67.6697	62.0306	58.8831	72.4564	100.259			2 Ob	70.6383	5439.15	270	4.96401		2 Ob	74.9727	4198.47	173.7	4.13722
		109.701	115.209	109.242	163.404	156.978	127.143	149.175	124.389	128.52	76.194	353.43																	8 Ob	69.0706	5318.43	269.9	5.0748		8 Ob	75.4071	4222.8	185.9	4.40229
		174.879	185.895	190.944	325.89	224.91	218.484	289.629	296.514	296.514	278.154	348.381																	9 Ob	78.4175	6038.15	334.7	5.54309		9 Ob	85.5461	4790.58	255	5.32294
																													11 Ob	72.4028	5575.01	257.1	4.61165		11 Ob	79.4316	4448.17	173.3	3.89599
	8	98.685	108.783	98.685	150.093	155.142	151.929	44.064	-8.262	11.475	32.13	0		8	Mean	49.9654	51.2769	55.2767	74.0301	75.5383	72.5876	67.0796	99.4719	61.7027	66.3583	86.4887			14 Ob	72.9154	5614.49	271.8	4.84105		14 Ob	79.0054	4424.3	174.7	3.94865
		97.767	98.226	100.062	134.946	162.027	128.52	157.437	402.543	112.914	156.519	319.923																	15 Ob	73.5771	5665.44	293.3	5.17701		15 Ob	73.2515	4102.08	187.7	4.57572
		153.306	151.929	188.19	233.172	211.599	227.664	268.056	302.022	307.53	275.859	285.498																	16 Ob	69.9051	5382.69	268.5	4.98821		16 Ob	72.6531	4068.58	166.8	4.09971
																													17 Ob	84.5335	6509.08	253	3.88688		17 Ob	91.7016	5135.29	142	2.76518
	9	93.636	163.863	44.982	156.519	177.174	200.124	251.073	16.065	33.966	84.915	0		9	Mean	60.7847	78.4234	39.015	79.0791	90.7509	92.5869	85.5707	76.4563	76.3251	88.7181	94.8819			18 Ob	72.0034	5544.26	271.9	4.90417		18 Ob	67.4402	3776.65	174.8	4.62844
		113.832	167.535	28.458	159.273	176.256	196.911	184.977	159.273	158.355	221.238	352.512																	22 Ob	66.0125	5082.97	259.7	5.10922		22 Ob	68.2681	3823.01	166.8	4.36305
		218.025	217.566	199.665	237.762	281.826	251.073	162.945	359.856	341.955	314.874	311.661																	24 Ob	76.5934	5897.69	304.9	5.16982		24 Ob	79.2922	4440.37	200.3	4.51089
																													25 Ob	72.4922	5581.9	293.1	5.2509		25 Ob	76.8169	4301.75	190.6	4.43076
	11	91.341	110.619	118.881	121.176	139.995	143.208	23.868	93.177	2.295	3.672	0		11	Mean	50.2277	56.3259	54.4243	67.8664	147.667	70.0959	66.1616	75.9973	62.2273	58.5553	86.8821			26 Ob	74.7455	5755.4	318.8	5.53914		26 Ob	80.2676	4494.99	226.6	5.04117
		105.111	107.865	88.128	131.274	159.273	139.995	129.897	128.52	139.995	122.094	317.169																	27 Ob	77.4458	5963.33	270.1	4.52935		27 Ob	82.3003	4608.82	172.6	3.74499
		155.142	175.797	173.961	222.615	734.4	207.468	309.366	310.284	293.301	284.121	291.006																	38 Ob	81.1119	6245.61	292.9	4.68969		38 Ob	88.3985	4950.32	195.3	3.9452
																													44 Ob	69.1004	5320.73	280.3	5.26808		44 Ob	73.5302	4117.69	113	2.74426
	14	100.062	113.832	110.16	138.159	141.831	144.585	24.327	16.524	550.8	-6.426	0		14	Mean	54.8177	55.6046	59.6044	73.1121	72.6531	72.981	66.7517	61.5716	139.798	57.834	87.3411			Mean	73.8103	5707.57	281.98	4.97169		Mean	78.0177	4385.74	185.74	4.15978
		119.34	95.013	115.668	137.241	160.191	158.355	133.569	117.963	131.274	106.029	291.924																	SD	4.83023	371.739	23.6103	0.410598		SD	6.71213	382.839	26.9151	0.688199
		164.322	180.387	191.403	236.385	206.55	207.927	309.366	296.514	296.514	305.235	319.464																	CV	6.54411	6.51308	8.37305	8.25872		CV	8.60335	8.72916	14.4908	16.5441
																													IC LS	75.8503	5864.57	291.951	5.1451		IC LS	80.8525	4547.43	197.107	4.45043
	15	91.8	115.209	135.405	109.242	147.798	150.552	12.852	28.917	32.13	16.065	0		15	Mean	52.326	100.521	70.4893	69.4401	76.7186	74.7514	69.9647	69.4401	69.2434	63.6043	92.8491			IC LI	71.7704	5550.58	272.009	4.79828		IC LI	75.183	4224.06	174.373	3.86913
		108.324	129.897	150.552	161.568	176.256	176.256	149.175	127.602	134.946	137.7	333.693
		166.158	458.541	207.468	215.271	212.976	196.452	327.726	329.562	317.628	291.465	316.251
	16	97.767	130.356	136.782	148.257	142.749	161.568	51.408	33.048	15.606	25.245	0		16	Mean	55.6046	65.8337	66.2927	79.0791	79.7349	74.5547	68.7844	67.2107	62.5551	60.588	88.7181
		105.111	122.553	95.472	163.404	207.009	125.307	145.962	111.078	117.504	149.634	302.94
		186.354	207.927	231.795	241.893	208.386	235.008	284.121	326.349	304.776	249.237	318.087
	17	83.538	122.094	148.716	163.863	159.273	163.863	99.144	64.26	66.555	49.572	0		17	Mean	55.7357	66.1616	74.358	78.3579	72.1941	86.0953	86.8166	83.7347	79.407	142.356	104.652
		107.406	117.963	131.274	163.404	122.094	156.06	183.141	170.748	151.929	212.517	413.559
		199.206	223.074	240.516	221.238	223.992	282.744	325.431	351.135	337.365	734.4	319.005
	18	122.094	102.357	124.389	146.421	123.012	137.7	22.491	10.098	5.967	4.131	0		18	Mean	54.8833	134.553	63.0797	65.637	65.637	69.1123	64.26	64.26	61.047	59.5389	90.0296
		107.865	105.111	107.406	138.159	148.257	139.995	143.667	122.553	128.52	140.454	343.791
		154.224	734.4	209.763	174.879	188.19	206.091	283.662	317.169	292.842	272.187	286.416
	22	107.865	106.488	114.291	141.372	121.635	153.765	27.54	-14.229	-6.885	5.049	0		22	Mean	60.2601	59.9979	59.7356	71.0794	63.4731	70.4237	66.555	55.998	58.752	62.6207	97.2424
		116.586	109.242	114.75	141.372	132.192	132.651	131.274	111.078	123.471	142.749	356.643
		197.37	204.255	189.108	214.812	190.485	206.55	307.071	295.137	294.678	290.547	324.054
	24	102.357	144.126	139.995	179.928	141.372	165.24	55.998	41.31	39.474	34.884	0		24	Mean	59.7356	79.4726	68.9811	82.9479	74.6859	79.8004	76.1284	73.3744	66.555	75.0137	105.832
		110.619	155.142	142.29	168.453	164.781	153.765	163.404	140.913	127.602	185.436	431.001
		205.173	257.04	200.583	232.254	216.648	239.598	313.497	331.398	298.809	304.776	309.825
	25	107.865	100.062	128.979	142.749	141.372	179.01	91.341	28.917	25.245	28.917	0		25	Mean	51.8014	65.1124	65.9649	72.3909	78.2267	87.669	78.5546	67.8009	65.7681	69.1779	94.9474
		95.013	138.618	114.75	137.7	170.748	159.732	142.749	134.946	123.93	158.355	357.102
		159.732	217.107	218.025	226.287	235.467	274.941	315.792	310.743	311.202	296.973	307.53
	26	128.52	124.848	107.406	229.959	144.126	186.813	57.834	47.277	47.736	50.031	0		26	Mean	62.4896	62.2929	55.2767	75.4071	71.6696	83.1446	80.0627	76.7841	75.9973	79.2103	99.8653
		128.061	98.685	100.98	84.456	156.519	153.765	174.879	156.519	147.339	187.731	397.494
		180.846	212.517	178.551	213.435	201.042	241.434	327.726	333.693	336.906	316.71	301.563
	27	120.258	124.389	123.93	170.289	149.175	145.503	55.08	48.654	-32.589	5.508	0		27	Mean	60.8503	64.8501	67.8009	80.0627	84.915	76.0629	75.4727	128.586	61.1781	61.7027	90.423
		120.258	116.586	119.34	157.437	154.683	148.257	159.273	117.045	132.192	134.946	335.07
		185.436	212.976	231.336	232.713	290.547	238.68	313.956	734.4	328.644	291.465	297.891
	38	110.619	139.536	123.93	136.782	129.897	146.421	98.685	67.932	16.065	167.076	0		38	Mean	60.9159	65.3091	58.8176	71.145	71.604	68.5877	85.8986	131.995	71.9319	110.488	95.5376
		130.356	116.586	98.226	146.88	147.339	152.847	186.813	121.635	178.092	303.858	367.659
		185.436	201.042	189.567	214.353	223.992	180.846	315.792	734.4	309.366	302.481	301.104
	44	119.34	130.815	83.538	128.52	142.749	139.077	4.59	104.652	66.555	26.163	0		44	Mean	57.7684	66.4894	47.6049	71.6696	66.9484	28.2613	68.85	90.9476	79.9316	80.9151	100.718
		115.209	136.782	69.768	137.7	140.913	28.458	188.649	158.814	151.47	184.518	405.756
		169.83	197.829	179.928	235.467	184.977	30.294	288.711	373.167	341.496	355.725	299.268

## Sheet: CI and FE - C and FC
																														1 to 11 week						4 to 11 week
	ANIMAL	Carolic intake (kcal/day)														Carolic intake (kcal/day)
		weeks														weeks														Carolic intake (kcal/day)	TOTAL Caloric Intake (kcal)	Weight Gain	Feed efficiency			Carolic intake (kcal/day)	TOTAL Caloric Intake (kcal)	Weight Gain	Feed efficiency
		1ª	2ª	3ª	4ª	5ª	6ª	7ª	8ª	9ª	10ª	11ª				1ª	2ª	3ª	4ª	5ª	6ª	7ª	8ª	9ª	10ª	11ª
	1 C	95.85	121.765	127.09	152.295	170.4	190.635	305.655	184.245	250.275	231.815	0		1 C	Mean	57.7636	64.255	72.2679	79.875	89.2571	132.111	125.163	104.776	117.809	117.353	145.449			1 C	100.553	7742.55	351.5	4.53985		1 C	113.974	6382.54	259.4	4.06421
		111.825	126.025	141.645	167.56	182.115	286.485	203.06	173.24	198.8	254.535	654.265																	3 C	85.3521	6572.11	232.1	3.53159		3 C	90.9941	5095.67	133.5	2.61987
		196.67	201.995	237.14	239.27	272.285	447.655	367.425	375.945	375.59	335.12	363.875																	4 C	92.4936	7122.01	316.7	4.44678		4 C	104.18	5834.07	211.4	3.62354
																													7 C	85.094	6552.23	255.3	3.89638		7 C	89.796	5028.57	159.2	3.16591
	3 C	93.365	142	139.87	172.175	188.15	174.66	154.78	130.995	137.03	125.67	0		3 C	Mean	58.4229	75.9193	76.5786	83.3236	91.7421	90.9307	91.3871	91.7929	89.5107	81.1936	108.072			10 C	82.7657	6372.96	231.7	3.63567		10 C	90.1763	5049.88	141.8	2.80799
		96.205	150.165	150.165	177.145	182.825	165.075	157.975	184.6	177.145	168.625	461.145																	11 C	94.6329	7286.73	280.2	3.84535		11 C	100.934	5652.31	180	3.18454
		219.39	239.27	246.015	233.945	271.22	296.78	326.955	326.955	312.4	274.06	295.36																	12 C	87.9524	6772.33	270.9	4.0001		12 C	96.224	5388.55	177.9	3.30145
																													13 C	84.5315	6508.93	240.8	3.69954		13 C	91.0955	5101.35	153.7	3.01293
	4 C	91.235	117.15	116.085	210.16	172.53	195.25	216.905	212.29	188.15	174.305	0		4 C	Mean	54.315	65.0157	64.6607	92.1479	87.9386	95.495	112.839	117.201	104.066	97.3207	126.431			20 C	92.8579	7150.05	278.9	3.90067		20 C	101.169	5665.44	171.1	3.02006
		106.145	129.575	147.325	167.205	174.305	203.77	216.905	245.305	205.545	199.865	564.095																	21 C	96.7029	7446.12	295.3	3.96582		21 C	105.441	5904.72	189.8	3.21438
		182.825	208.385	189.215	267.67	268.735	269.445	356.065	362.81	334.765	307.075	320.92																	24 C	93.5494	7203.31	285.2	3.95929		24 C	99.4254	5567.82	208.6	3.74653
																													30 C	89.7366	6909.72	262.7	3.80189		30 C	96.6487	5412.33	170.2	3.14467
	7 C	110.76	150.52	150.165	168.27	108.275	180.695	135.965	111.825	128.865	117.86	0		7 C	Mean	60.1979	77.39	80.0779	86.8229	89.7643	88.8007	89.0036	89.2571	85.7071	78.9114	110.101			35 C	90.8201	6993.14	230	3.28894		35 C	98.8738	5536.93	133.1	2.40386
		112.89	151.585	145.905	182.115	176.79	162.945	163.655	187.795	171.465	173.24	473.925																	36 C	93.1621	7173.49	288	4.01479		36 C	100.18	5610.06	213	3.79675
		197.735	239.625	264.475	257.375	343.285	277.965	323.405	325.18	299.62	261.28	296.78																	45 C	97.4867	7506.47	248.1	3.30515		45 C	103.254	5782.24	147.4	2.54919
																													Mean	91.1794	7020.81	271.16	3.85545		Mean	98.8244	5534.17	176.673	3.17706
	10 C	90.88	124.605	124.25	158.685	157.62	163.655	128.155	143.42	136.675	141.645	0		10 C	Mean	51.8807	68.7686	68.3629	75.9193	84.5914	84.845	87.4821	93.4157	92.0464	88.4964	114.614			SD	5.2288	402.618	34.1081	0.347985		SD	6.66865	373.444	35.1681	0.478324
		100.11	144.13	140.935	165.785	169.69	160.105	163.655	184.245	178.92	177.145	479.96																	CV	5.73464	5.73464	12.5786	9.02578		CV	6.74798	6.74798	19.9057	15.0556
		172.175	212.645	213.355	206.965	264.83	270.155	320.565	326.245	328.73	300.685	322.34
	11 C	119.99	178.21	154.425	183.89	183.535	194.54	186.02	153.36	153.36	150.875	0		11 C	Mean	68.1093	85.2	80.1793	93.8214	97.98	102.646	104.269	102.037	97.4729	91.1843	118.063
		131.705	167.205	157.975	184.955	208.385	195.96	189.57	200.22	189.57	196.315	495.58
		225.07	250.985	248.855	287.905	293.94	328.02	354.29	360.68	339.38	291.1	330.86
	12 C	96.205	128.51	133.835	157.265	180.34	183.18	165.075	158.685	157.62	251.34	0		12 C	Mean	56.445	68.16	73.0793	81.5993	93.4157	94.6329	101.429	97.98	81.8021	101.479	117.454
		116.44	137.385	143.065	161.525	200.575	172.175	200.93	188.505	196.315	170.755	507.65
		182.47	211.225	234.655	252.405	272.995	307.075	343.995	338.67	218.68	288.26	314.53
	13 C	101.53	148.745	137.385	173.595	168.98	182.47	137.74	142	131.35	135.965	0		13 C	Mean	58.93	67.9064	74.2457	86.0621	87.4821	91.1843	88.6993	90.88	89.815	85.4029	109.239
		113.6	140.58	143.42	166.14	176.435	176.08	155.845	172.175	169.69	180.34	460.08
		197.38	186.02	238.915	262.7	266.96	279.74	327.31	321.985	327.665	281.515	304.59
	20 C	113.245	129.22	141.29	171.465	190.635	194.185	147.68	153.005	184.955	175.725	0		20 C	Mean	63.9	71.6086	76.5786	88.9529	96.3064	96.8136	96.3571	99.7043	108.021	98.8421	124.351
		120.345	132.77	145.195	187.795	200.575	193.83	187.795	203.77	221.165	204.835	547.41
		213.71	239.27	249.565	263.41	282.935	289.68	339.025	341.155	350.03	311.335	323.05
	21 C	113.6	158.685	164.01	173.595	207.32	208.03	206.61	167.205	176.08	182.825	0		21 C	Mean	63.7479	78.2014	78.2521	92.6043	103.204	109.644	105.891	103.66	103.356	96.4586	128.713
		122.83	153.715	129.93	190.635	216.55	210.87	222.585	201.995	201.285	190.99	586.105
		209.805	235.01	253.825	284	298.555	348.61	312.045	356.42	346.125	301.395	314.885
	24 C	119.99	176.79	142	75.615	132.77	144.13	178.92	181.405	198.445	137.03	0		24 C	Mean	71.355	79.9257	82.36	79.0636	95.6471	96.3571	103.204	108.681	108.224	89.9164	114.31
		136.675	153.715	166.14	160.815	189.925	209.45	210.87	211.935	206.61	189.57	491.32
		242.82	228.975	268.38	317.015	346.835	320.92	332.635	367.425	352.515	302.815	308.85
	30 C	115.73	162.235	135.61	172.175	188.15	192.765	162.235	139.87	136.675	91.945	0		30 C	Mean	65.8271	78.2521	69.8336	89.0036	94.0243	97.5236	97.7264	93.4157	82.6643	74.7529	144.079
		127.445	152.295	125.67	172.885	205.545	184.6	189.215	188.15	147.325	147.325	710
		217.615	233.235	227.555	277.965	264.475	305.3	332.635	325.89	294.65	284	298.555
	35 C	104.725	151.585	143.42	176.435	157.975	196.315	167.56	137.385	87.33	123.54	0		35 C	Mean	57.6621	74.195	76.1729	89.2571	83.1714	98.0307	93.8721	127.445	92.0971	83.5771	123.54
		105.08	148.035	149.81	179.63	180.34	180.34	179.275	186.73	166.85	177.145	563.03
		193.83	219.745	239.98	268.735	243.885	309.56	310.27	568	390.5	284.355	301.75
	36 C	117.86	143.42	166.85	183.535	190.635	186.73	120.345	147.325	155.135	175.015	0		36 C	Mean	66.03	79.9764	77.3393	92.7564	96.0021	92.3507	87.9893	97.98	95.5457	103.66	135.154
		114.665	152.295	136.675	184.955	206.965	197.38	178.565	186.375	198.445	203.415	608.47
		229.685	264.12	237.85	280.805	274.415	262.345	317.015	352.16	315.24	347.19	337.605
	45 C	136.675	177.145	178.21	175.37	190.28	206.255	171.465	162.235	153.005	151.23	0		45 C	Mean	73.9921	86.7214	85.6057	93.0607	91.945	98.7407	108.884	104.725	97.8786	93.3143	137.486
		146.615	154.07	151.585	188.15	169.69	171.465	255.245	197.025	195.96	183.89	640.775
		234.655	275.835	269.445	287.905	283.645	313.465	335.475	373.815	336.185	318.08	321.63
																														1 to 11 week						4 to 11 week
	Animal	Carolic intake (kcal/day)														Carolic intake (kcal/day)
		weeks														weeks														Carolic intake (kcal/day)	TOTAL Caloric Intake (kcal)	Weight Gain	Feed efficiency			Carolic intake (kcal/day)	TOTAL Caloric Intake (kcal)	Weight Gain	Feed efficiency
		1ª	2ª	3ª	4ª	5ª	6ª	7ª	8ª	9ª	10ª	11ª				1ª	2ª	3ª	4ª	5ª	6ª	7ª	8ª	9ª	10ª	11ª
	6 FC	91.945	150.875	178.565	216.55	215.84	242.465	254.535	256.665	239.98	238.56	0		6 FC	Mean	53.1486	82.4107	93.72	108.072	118.469	123.337	121.613	127.546	122.475	125.569	146.26			6 FC	111.147	8558.34	368.8	4.30925		6 FC	124.168	6953.38	239.3	3.44149
		112.535	151.23	175.725	240.69	255.955	224.36	212.645	241.755	239.27	248.5	662.785																	9 FC	108.607	8362.73	353.4	4.22589		9 FC	121.017	6776.95	226.3	3.33926
		167.56	274.77	301.75	299.265	357.485	396.535	384.11	394.405	378.075	391.92	361.035																	15 FC	117.053	9013.1	381.5	4.23273		15 FC	129.518	7253	255.5	3.52268
																													19 FC	108.653	8366.28	351.6	4.20258		19 FC	119.825	6710.21	222	3.30839
	9 FC	92.655	140.935	167.205	203.77	237.85	254.89	247.79	236.785	264.12	214.42	0		9 FC	Mean	58.6257	80.1286	87.7864	101.378	116.846	123.084	122.83	126.634	129.829	113.803	133.734			22 FC	113.24	8719.51	399.4	4.58053		22 FC	125.321	7018	257.9	3.67484
		119.99	154.78	161.88	210.515	230.04	216.905	216.195	249.92	245.305	232.17	596.755																	23 FC	120.11	9248.46	390.7	4.22449		23 FC	131.528	7365.54	255.9	3.47429
		197.735	265.185	285.42	295.36	350.03	389.79	395.825	399.73	399.375	350.03	339.38																	34 FC	108.091	8322.98	350.8	4.21484		34 FC	115.242	6453.54	215.6	3.3408
																													37 FC	115.398	8885.65	330.9	3.72398		37 FC	123.141	6895.87	204.8	2.96989
	15 FC	125.315	184.245	162.59	213.71	227.91	227.91	276.19	242.82	264.475	247.435	0		15 FC	Mean	70.0364	90.8293	90.5757	109.543	131.249	127.648	130.285	131.654	132.364	123.743	149.658			38 FC	113.056	8705.31	339.8	3.90336		38 FC	118.38	6629.27	209.8	3.16475
		136.675	164.01	184.6	214.42	274.415	247.435	232.88	259.86	264.12	256.665	667.4																	43 FC	110.105	8478.11	294.7	3.47601		43 FC	115.572	6472.01	174.2	2.69159
		228.265	287.55	286.84	338.67	416.415	418.19	402.925	418.9	397.955	362.1	380.205																	44 FC	109.967	8467.46	330.9	3.9079		44 FC	115.882	6489.4	198.7	3.06192
																													46 FC	114.66	8828.85	367.8	4.16589		46 FC	122.469	6858.24	230.2	3.35654
	19 FC	114.31	160.815	158.33	203.415	227.91	236.785	232.17	212.29	230.04	223.65	0		19 FC	Mean	62.3279	81.5993	92.655	110.253	115.831	120.852	117.454	118.418	118.773	115.984	141.036			47 FC	122.397	9424.54	328.5	3.48558		47 FC	132.7	7431.22	201.7	2.71423
		99.755	150.875	191.7	235.01	239.98	235.01	250.275	227.555	233.945	236.785	618.41																	48 FC	116.477	8968.72	329.2	3.67053		48 FC	121.645	6812.1	181	2.65704
		222.23	259.505	298.555	333.345	342.93	374.17	339.735	389.08	367.425	351.45	368.845																	49 FC	131.299	10110.1	355.6	3.51729		49 FC	135.078	7564.34	198.6	2.62548
																													50 FC	120.133	9250.23	335.4	3.62585		50 FC	124.396	6966.16	140.9	2.02263
	22 FC	95.14	153.36	201.995	230.395	246.37	247.435	251.34	225.07	227.2	278.675	0		22 FC	Mean	58.0171	88.0907	96.9657	116.846	126.836	124.96	118.57	116.592	124.96	127.8	146.006			Mean	115.025	8830.67	351.573	3.96667		Mean	123.492	6912.2	218.1	3.08536
		110.05	169.335	170.4	233.945	274.06	233.945	253.825	204.125	237.14	249.21	640.775																	SD	6.21504	483.309	27.4578	0.346402		SD	6.12925	355.01	26.283	0.440238
		200.93	293.94	306.365	353.58	367.425	393.34	324.825	386.95	410.38	366.715	381.27																	CV	5.40322	5.47308	7.80997	8.73281		CV	4.96326	5.13599	12.0509	14.2686
	23 FC	124.605	190.28	212.29	229.33	269.445	263.41	276.9	274.06	319.855	224.005	0		23 FC	Mean	73.7386	94.3793	100.871	118.976	135.255	135.103	129.119	136.523	127.394	122.678	147.173
		137.74	181.405	177.145	232.17	291.455	263.41	274.06	268.025	165.43	264.475	643.26
		253.825	288.97	316.66	371.33	385.885	418.9	352.87	413.575	406.475	370.265	386.95
	34 FC	129.575	186.375	168.98	164.72	202.705	208.385	251.695	232.525	199.51	256.665	0		34 FC	Mean	73.9414	92.7057	100.414	104.471	116.744	119.432	121.511	119.787	108.934	121.004	110.05
		139.515	172.53	198.8	214.065	228.265	233.945	237.495	211.58	230.04	244.595	403.99
		248.5	290.035	335.12	352.515	386.24	393.695	361.39	394.405	332.99	345.77	366.36
	37 FC	156.91	196.315	226.845	230.75	233.59	234.3	249.92	252.05	236.43	231.46	0		37 FC	Mean	83.9321	101.682	98.6393	117.049	122.272	119.939	126.481	127.293	117.404	117.302	137.385
		159.395	195.96	190.28	236.43	257.02	213.355	253.825	252.76	238.915	214.42	599.595
		271.22	319.5	273.35	352.16	365.295	391.92	381.625	386.24	346.48	375.235	362.1
	38 FC	224.005	190.635	187.085	211.225	222.23	244.95	235.01	210.515	202.35	204.835	0		38 FC	Mean	98.0814	99.6536	98.8421	109.898	115.73	120.244	119.077	116.643	116.339	115.375	133.734
		141.645	194.54	188.15	217.97	259.86	219.745	219.745	248.145	230.75	243.53	591.43
		320.92	312.4	316.66	340.09	328.02	377.01	378.785	357.84	381.27	359.26	344.705
	43 FC	159.04	175.37	214.42	220.1	219.745	228.975	227.2	219.39	211.58	187.44	0		43 FC	Mean	87.0764	93.3143	106.196	116.034	111.825	115.781	116.846	116.237	112.332	107.514	128.003
		138.095	179.275	188.86	232.525	228.62	212.29	228.62	220.81	211.58	212.645	551.67
		312.4	298.555	340.09	359.615	334.41	369.2	362.1	373.46	363.165	352.515	344.35
	44 FC	135.965	177.5	199.865	221.875	201.285	225.78	244.95	195.605	166.14	195.605	0		44 FC	Mean	86.0114	96.6107	99.9579	114.158	106.906	116.288	120.801	139.819	108.884	106.399	113.803
		182.115	194.54	192.765	231.46	225.425	201.285	249.565	215.13	213.355	224.36	457.595
		284	304.235	307.075	345.77	321.63	386.95	351.095	568	382.69	324.825	339.025
	46 FC	142.71	192.765	204.48	215.84	221.165	261.635	272.64	248.5	260.215	208.03	0		46 FC	Mean	81.2443	98.1321	102.139	115.223	111.267	132.77	128.206	130.741	120.091	114.31	127.141
		162.945	181.76	188.86	224.005	207.32	253.115	277.61	261.99	210.16	242.11	547.41
		263.055	312.4	321.63	366.715	350.385	414.64	347.19	404.7	370.265	350.03	342.575
	47 FC	144.13	186.73	206.61	233.945	249.565	265.895	250.63	236.43	188.15	200.22	0		47 FC	Mean	80.23	98.0814	106.449	120.091	127.699	128.358	125.011	117.86	108.174	108.072	226.338
		156.555	200.575	205.19	245.305	277.61	239.98	255.955	229.33	202.35	216.195	1242.5
		260.925	299.265	333.345	361.39	366.715	392.63	368.49	359.26	366.715	340.09	341.865
	48 FC	161.17	216.905	229.33	234.655	264.83	263.41	245.305	231.815	243.175	162.59	0		48 FC	Mean	88.395	111.419	108.275	126.279	130.589	121.866	118.164	124.453	118.063	102.696	131.046
		175.015	215.13	181.05	249.92	282.58	202.35	255.245	252.405	237.85	224.005	575.455
		282.58	347.9	347.545	399.375	366.715	387.305	326.6	386.95	345.415	332.28	341.865
	49 FC	213.71	221.52	282.94	268.735	262.7	229.33	317.015	288.615	261.635	355	0		49 FC	Mean	110.861	119.99	132.821	136.32	98.4871	135.813	144.536	143.826	135.762	138.399	147.477
		184.6	235.365	233.235	270.865	291.81	262.345	277.61	289.325	253.47	250.63	652.135
		377.72	383.045	413.575	414.64	134.9	459.015	417.125	428.84	435.23	363.165	380.205
	50 FC	156.2	208.385	178.92	230.75	261.635	242.465	263.41	233.59	259.15	310.625	0		50 FC	Mean	94.5821	136.574	95.14	124.554	99.4507	129.22	126.836	126.887	128.51	126.989	132.719
		162.945	179.63	164.365	257.02	295.715	256.665	255.955	254.18	254.89	237.495	584.685
		342.93	568	322.695	384.11	138.805	405.41	368.49	400.44	385.53	340.8	344.35

## Sheet: General Characteristics
	Results
	C	Epididimal	Retroperit.	Visceral	Body Fat	FBW	Adiposity Index
1	1 C	5.083	5.182	3.043	13.308	432	3.08056
2	3 C	4.341	4.678	2.855	11.874	322	3.68758
3	4 C	4.39	7.048	2.56	13.998	388	3.60773
4	7 C	4.418	7.702	4.744	16.864	339	4.97463
5	10 C	2.148	2.016	1.092	5.256	313	1.67923
6	11 C	4.881	8.566	3.817	17.264	376	4.59149
7	12 C	3.467	4.526	2.388	10.381	361	2.87562
8	13 C	2.223	3.206	1.764	7.193	336	2.14077
9	20 C	6.635	8.86	1.996	17.491	376	4.65186
10	21 C	6.667	7.529	3.18	17.376	391	4.44399
11	24 C	6.296	9.692	3.513	19.501	391	4.98747
12	30 C	4.619	4.629	1.741	10.989	368	2.98614
13	35 C	2.978	3.82	2.692	9.49	319	2.97492
14	36 C	3.217	2.527	1.552	7.296	400	1.824
15	45 C	3.689	4.342	3.233	11.264	373	3.01984
	Mean	4.3368	5.62153	2.678	12.6363	365.667	3.43506
	SD	1.43993	2.42443	0.965382	4.37143	33.9173	1.10478
	CV	33.2026	43.1276	36.0486	34.5942	9.27546	32.162
	IC LS	4.94493	6.64545	3.08571	14.4825	379.991	3.90164
	IC LI	3.72867	4.59762	2.27029	10.7901	351.342	2.96847
	FC	Epididimal	Retroperit.	Visceral	Body Fat	FBW	Adiposity Index
1	6	6.287	4.954	3.927	15.168	465	3.26194
2	9	4.914	5.699	3.651	14.264	450	3.16978
3	15	5.245	6.216	3.37	14.831	485	3.05794
4	19	4.312	6.322	2.427	13.061	455	2.87055
5	22	6.119	7.939	2.848	16.906	486	3.4786
6	23	8.348	10.543	4.533	23.424	501	4.67545
7	34	7.4	6.61	4.246	18.256	462	3.95152
8	37	3.96	4.789	2.759	11.508	456	2.52368
9	38	7.475	7.843	5.032	20.35	459	4.43355
10	43	2.741	4.868	2.196	9.805	418	2.34569
11	44	4.336	4.293	2.701	11.33	459	2.46841
12	46	3.377	4.308	2.47	10.155	496	2.04738
13	47	6.312	8.628	4.789	19.729	454	4.34559
14	48	5.411	9.983	4.876	20.27	461	4.39696
15	49	4.457	8.53	3.433	16.42	497	3.30382
16	50	6.619	8.16	3.647	18.426	475	3.87916
	Mean	5.45706	6.85531	3.55656	15.8689	467.438	3.38813
	SD	1.57623	2.00265	0.939776	4.05062	21.5406	0.823664
	CV	28.8842	29.2131	26.4237	25.5255	4.60822	24.3103
	IC LS	6.12276	7.7011	3.95346	17.5796	476.535	3.73599
	IC LI	4.79137	6.00953	3.15966	14.1582	458.34	3.04027
	OP	Epididimal	Retroperit.	Visceral	Body Fat	FBW	Adiposity Index
1	4	12.045	19.479	13.79	45.314	536	8.4541
2	5	7.625	17.924	5.993	31.542	459	6.8719
3	19	9.027	11.25	6.161	26.438	474	5.57764
4	28	9.608	15.477	6.126	31.211	463	6.74104
5	32	9.923	16.977	6.021	32.921	466	7.06459
6	33	11.753	15.952	11.456	39.161	467	8.38565
7	35	10.7	20.966	11.599	43.265	467	9.26445
8	37	9.77	15.775	10.908	36.453	513	7.10585
9	39	11.082	15.649	6.743	33.474	469	7.13731
10	41	11.901	18.944	11.042	41.887	573	7.31012
11	42	9.807	14.731	6.58	31.118	438	7.10457
12	43	10.26	11.348	5.204	26.812	489	5.48303
13	46	10.827	13.773	6.139	30.739	522	5.8887
14	48	12.176	17.53	6.196	35.902	491	7.31202
15	49	12.076	19.353	9.964	41.393	510	8.11627
16	50	12.249	13.048	7.333	32.63	488	6.68648
	Mean	10.6768	16.136	8.20344	35.0162	489.062	7.15648
	SD	1.33895	2.86721	2.74155	5.74679	34.3268	1.03268
	CV	12.5407	17.769	33.4195	16.4118	7.0189	14.4299
	IC LS	11.2423	17.3469	9.36128	37.4433	503.56	7.59261
	IC LI	10.1113	14.9251	7.04559	32.5892	474.565	6.72035
	OR	Epididimal	Retroperit.	Visceral	Body Fat	FBW	Adiposity Index
	2	4.688	6.693	3.312	14.693	341	4.3088
	8	7.367	6.684	3.655	17.706	340	5.20765
	9	7.239	11.236	4.376	22.851	418	5.46675
	11	5.303	7.265	2.373	14.941	333	4.48679
	14	6.642	9.365	3.795	19.802	345	5.73971
	15	7.015	9.239	4.774	21.028	373	5.63753
	16	4.708	7.465	3.962	16.135	348	4.63649
	17	8.583	12.954	4.362	25.899	338	7.66243
	18	5.951	9.878	3.71	19.539	354	5.51949
	22	4.384	7.277	2.622	14.283	354	4.03475
	24	5.468	7.939	2.618	16.025	394	4.06726
	25	4.469	7.725	1.73	13.924	382	3.64503
	26	6.13	8.663	3.427	18.22	404	4.5099
	27	9.464	7.552	3.263	20.279	362	5.60193
	38	5.419	9.851	2.848	18.118	395	4.58684
	44	5.188	8.819	4.011	18.018	380	4.74158
	Mean	6.12612	8.66281	3.42738	18.2163	366.312	4.99081
	SD	1.49207	1.72271	0.822703	3.30058	26.477	0.963417
	CV	24.3558	19.8862	24.0039	18.1188	7.22797	19.3038
	IC LS	6.75627	9.39037	3.77483	19.6103	377.495	5.39769
	IC LI	5.49598	7.93526	3.07992	16.8224	355.13	4.58392
