# Supplementary material for: Resistance to obesity prevents obesity development without increasing spontaneous physical activity and not directly related to greater metabolic and oxidative capacity
Source: PLoS One. 2022 Aug 11;17(8):e0271592. doi: 10.1371/journal.pone.0271592 (PMC9371322; doi:10.1371/journal.pone.0271592)
Supplement: S2 Table — (XLSX) [file pone.0271592.s002.xlsx]

## Sheet: Biochemical analysis
			C	Cholesterol 1	Cholesterol 1	Mean	TG 1	TG 2	Mean	HDL 1	HDL 2	Mean	Protein	Protein 2	Mean	AST 1	AST 2	Mean	ALT 1	ALT 2	Mean
		1	1	66	65	65.5	28	28	28	22	21	21.5	5.7	5.8	5.75	154	154	154	57	57	57
		2	3	55	53	54	41	40	40.5	21	19	20	5.5	5.5	5.5	311	308	97.68	59	62	60.5
		3	4	52	53	52.5	33	32	32.5	21	19	20	5.8	5.9	5.85	96	97	96.5	48	47	47.5
		4	11	82	81	81.5	26	26	26	28	26	27	5.8	5.9	5.85	139	140	139.5	80	80	80
		5	12	74	73	73.5	32	31	31.5	27	25	26	5.5	5.6	5.55	210	209	97.68	73	74	73.5
		6	13	73	73	73	27	27	27	28	26	27	5.8	5.8	5.8	87	87	87	51	51	51
		7	20	56	55	55.5	23	23	23	21	19	20	5.7	5.8	5.75	71	72	71.5	48	48	48
		8	21	74	73	73.5	42	42	42	26	24	25	5.4	5.5	5.45	102	103	102.5	55	56	55.5
		9	30	55	54	54.5	21	21	21	22	20	21	5.3	5.4	5.35	81	82	81.5	49	48	48.5
		10	45	74	73	73.5	38	39	38.5	24	23	23.5	5.9	6	5.95	79	80	79.5	36	35	35.5
		11	36	73	73	73	70	71	70.5	29	27	28	6.2	6.3	6.25	89	87	88	55	54	54.5
		12	24	56	55	55.5	47	47	47	22	20	21	5.8	5.9	5.85	73	73	73	42	42	42
		13	25	64	65	64.5	6	5	5.5	24	22	23	6.3	6.4	6.35	102	101	101.5	51	51	51
			Mean	65.6923	65.0769	65.3846	33.3846	33.2308	33.3077	24.2308	22.3846	23.3077	5.74615	5.83077	5.78846	122.615	122.538	97.6815	54.1538	54.2308	54.1923
			SD	9.94472	9.93698	9.93133	15.3218	15.6746	15.4953	3.00427	2.95912	2.97586	0.287563	0.295479	0.290942	68.9777	68.0999	24.2464	11.7462	12.2349	11.9801
			CV	15.1383	15.2696	15.1891	45.8947	47.1689	46.5218	12.3986	13.2195	12.7677	5.00444	5.06758	5.02625	56.2553	55.5743	24.8219	21.6905	22.5608	22.1066
			FC	Cholesterol 1	Cholesterol 1	Mean	TG 1	TG 2	Mean	HDL 1	HDL 2	Mean	Protein	Protein 2	Mean	AST 1	AST 2	Mean	ALT 1	ALT 2	Mean
		1	15	51	50	50.5	65	66	65.5	22	20	21	5.4	5.5	5.45	99	90	94.5	50	50	50
		2	22	58	57	57.5	40	40	40	22	20	21	5.6	5.7	5.65	83	82	82.5	38	39	38.5
		3	23	52	51	51.5	49	48	48.5	21	19	20	5.7	5.7	5.7	93	94	93.5	49	49	49
		4	34	52	52	52	33	33	33	21	20	20.5	5.5	5.5	5.5	71	70	70.5	55	55	55
		5	37	77	75	76	30	30	30	26	25	25.5	5.6	5.6	5.6	144	143	143.5	55	55	55
		6	38	75	75	75	59	59	59	27	25	26	5.5	5.5	5.5	70	70	70	48	49	48.5
		7	44	73	71	72	21	21	21	23	21	22	5.7	5.8	5.75	171	174	172.5	60	61	60.5
		8	46	60	59	59.5	19	19	19	21	20	20.5	5.7	5.8	5.75	112	111	111.5	52	53	52.5
		9	47	62	61	61.5	33	34	33.5	22	20	21	5.5	5.6	5.55	67	67	67	49	49	49
		10	6	57	56	56.5	46	47	46.5	23	22	22.5	5.4	5.5	5.45	115	115	115	54	54	54
		11	19	53	53	53	55	55	55	24	22	23	5.7	5.7	5.7	78	78	78	47	48	47.5
		12	43	75	73	74	25	26	25.5	24	22	23	5.6	5.7	5.65	100	101	100.5	42	42	42
		13	9	74	72	73	59	60	59.5	25	24	24.5	5.6	5.6	5.6	83	84	83.5	46	45	45.5
		14	50	57	56	56.5	21	20	20.5	19	18	18.5	5.6	5.7	5.65	126	127	126.5	50	50	50
			Mean	62.5714	61.5	62.0357	39.6429	39.8571	39.75	22.8571	21.2857	22.0714	5.57857	5.63571	5.60714	100.857	100.429	100.643	49.6429	49.9286	49.7857
			SD	9.9824	9.56556	9.76939	15.8678	16.0713	15.966	2.17882	2.16364	2.156	0.10509	0.108182	0.10351	30.3235	30.9931	30.6302	5.5968	5.63593	5.60808
			CV	15.9536	15.5538	15.748	40.0268	40.3222	40.1661	9.53233	10.1647	9.7683	1.88382	1.91958	1.84604	30.0658	30.8608	30.4345	11.2741	11.288	11.2644
			OP	Cholesterol 1	Cholesterol 1	Mean	TG 1	TG 2	Mean	HDL 1	HDL 2	Mean	Protein	Protein 2	Mean	AST 1	AST 2	Mean	ALT 1	ALT 2	Mean
		1	4	54	53	53.5	63	63	63	24	22	23	5.5	5.5	5.5	257	257	257	50	49	49.5
		2	35	51	50	50.5	30	30	30	22	19	20.5	5.4	5.4	5.4	113	112	112.5	51	51	51
		3	39	41	41	41	37	36	36.5	20	18	19	5.4	5.4	5.4	124	123	123.5	46	45	45.5
		4	41	72	69	70.5	71	72	71.5	25	23	24	5.6	5.7	5.65	93	93	93	60	59	59.5
		5	43	51	51	51	28	28	28	21	19	20	5.2	5.3	5.25	108	108	108	36	36	36
		6	46	74	72	73	25	25	25	26	24	25	6.1	6.1	6.1	94	94	94	45	45	45
		7	48	63	62	62.5	45	44	44.5	23	21	22	5.8	5.8	5.8	136	135	135.5	40	39	39.5
		8	49	63	63	63	41	40	40.5	27	24	25.5	6.3	6.5	6.4	141	141	141	45	44	44.5
		9	50	49	49	49	22	22	22	19	17	18	5.4	5.4	5.4	119	120	119.5	35	35	35
		10	19	56	55	55.5	19	20	19.5	21	20	20.5	5.9	5.9	5.9	101	101	101	34	35	34.5
		11	28	46	45	45.5	64	64	64	18	16	17	5.5	5.5	5.5	217	214	215.5	68	67	67.5
		12	32	57	56	56.5	46	46	46	20	19	19.5	5	5.1	5.05	205	206	205.5	36	36	36
		13	42	89	87	88	178	181	40.12	29	27	28	6.7	6.8	6.75	156	158	157	35	35	35
		14	50	58	58	58	31	31	31	23	22	22.5	6	6.1	6.05	118	119	118.5	50	50	50
			Mean	58.8571	57.9286	58.3929	50	50.1429	40.1157	22.7143	20.7857	21.75	5.7	5.75	5.725	141.571	141.5	141.536	45.0714	44.7143	44.8929
			SD	12.6665	12.0541	12.3556	40.2836	41.055	16.3144	3.19684	3.06791	3.11788	0.460769	0.484768	0.471801	50.2773	50.0949	50.1825	10.1864	9.82484	10.0023
			CV	21.5207	20.8086	21.1594	80.5672	81.8762	40.6684	14.0741	14.7597	14.3351	8.08366	8.43075	8.24106	35.5137	35.4028	35.4557	22.6007	21.9725	22.2803
			OR	Cholesterol 1	Cholesterol 1	Mean	TG 1	TG 2	Mean	HDL 1	HDL 2	Mean	Protein	Protein 2	Mean	AST 1	AST 2	Mean	ALT 1	ALT 2	Mean
		1	9	68	67	67.5	47	47	47	26	25	25.5	5.5	5.5	5.5	196	195	195.5	50	50	50
		2	14	95	93	94	22	22	22	37	35	36	5.8	5.8	5.8	168	165	166.5	45	44	44.5
		3	16	59	58	58.5	43	43	43	27	25	26	5.5	5.5	5.5	70	69	69.5	41	39	40
		4	17	43	41	42	29	28	28.5	18	16	17	5.5	5.6	5.55	116	115	115.5	27	27	27
		5	24	78	77	77.5	101	102	36.35	30	28	29	6.1	6.2	6.15	150	151	150.5	47	46	46.5
		6	25	76	73	74.5	47	47	47	30	29	29.5	6.1	6.2	6.15	152	153	152.5	61	60	60.5
		7	26	62	62	62	45	46	45.5	25	23	24	6.2	6.3	6.25	182	179	180.5	50	50	50
		8	27	62	60	61	30	31	30.5	26	24	25	5.6	5.7	5.65	245	246	245.5	58	58	58
		9	38	65	63	64	22	22	22	23	21	22	5.6	5.7	5.65	252	255	253.5	51	51	51
		10	32	58	57	57.5	24	24	24	24	23	23.5	5.8	5.8	5.8	67	68	67.5	27	26	26.5
		11	11	71	69	70	52	53	52.5	29	27	28	6	6	6	386	371	145.92	47	48	47.5
		12	18	78	76	77	31	31	31	31	30	30.5	5.9	6	5.95	118	118	118	35	36	35.5
		13	10	82	80	81	51	52	51.5	33	30	31.5	5.6	5.7	5.65	92	90	91	39	41	40
		14	20	60	59	59.5	28	28	28	26	25	25.5	5.6	5.7	5.65	92	90	91	39	41	40
			Mean	68.3571	66.7857	67.5714	40.8571	41.1429	36.3464	27.5	25.7857	26.6429	5.77143	5.83571	5.80357	163.286	161.786	145.923	44.0714	44.0714	44.0714
			SD	12.8519	12.638	12.7398	20.4896	20.8211	11.1068	4.66987	4.61067	4.63029	0.249395	0.261966	0.254547	86.9654	84.5678	59.0687	10.1638	10.0496	10.0897
			CV	18.8011	18.9233	18.8538	50.1494	50.6067	30.5582	16.9813	17.8807	17.3791	4.3212	4.48902	4.38603	53.2597	52.2715	40.4794	23.062	22.803	22.894

## Sheet: Leptin
	Results
	Control
	4C	0.329	0.045	0.284	6.183	5.89	7.52
	4C	0.832	0.391	0.441	8.342	9.14
	10C	0.276	0.059	0.217	5.082	4.5	4.35
	10C	0.26	0.057	0.203	4.826	4.21
	21C	0.401	0.056	0.345	7.068	7.15	7.65
	21C	0.442	0.049	0.393	7.719	8.15
	30C	0.255	0.046	0.209	4.937	4.33	4.33
	30C	0.274	0.065	0.209	4.937	4.33
	35C	0.235	0.045	0.19	4.576	3.94	4.23
	35C	0.281	0.063	0.218	5.1	4.52
						Mean	5.62
						SD	1.8
	FC
	6FC	0.477	0.055	0.422	8.098	8.75	8.37
	6FC	0.44	0.055	0.385	7.613	7.98
	37FC	0.552	0.397	0.155	3.83	3.21	3.42
	37FC	0.229	0.054	0.175	4.272	3.63
	44fC	0.275	0.048	0.227	5.259	4.71	4.51
	44FC	0.259	0.051	0.208	4.919	4.31
	46FC	0.267	0.053	0.214	5.028	4.44	4.97
	46FC	0.339	0.074	0.265	5.888	5.49
	47FC	0.486	0.061	0.425	8.137	8.81	8.99
	47FC	0.496	0.054	0.442	8.355	9.16
						Mean	6.05
						SD	2.47
	OP
	40	0.938	0.055	0.883	13.941	18.31	18.44
	40	0.957	0.061	0.896	14.126	18.58
	33	1.396	0.06	1.336	O/R	27.3	27.53
	33	1.407	0.049	1.358	O/R	27.75
	35	0.711	0.053	0.658	11.021	13.64	12.86
	35	0.631	0.048	0.583	10.104	12.09
	43	0.328	0.081	0.247	5.597	5.12	4.75
	43	0.421	0.21	0.211	4.974	4.37
	50	0.521	0.049	0.472	8.734	9.79	9.82
	50	0.527	0.052	0.475	8.772	9.85
						Mean	14.68
						SD	8.73
	OR
	9	0.488	0.046	0.442	8.355	9.16	9
	9	0.478	0.052	0.426	8.15	8.83
	16	0.476	0.046	0.43	8.201	8.92	9.69
	16	0.564	0.059	0.505	9.146	10.47
	17	0.346	0.059	0.287	6.228	5.95	6.27
	17	0.768	0.45	0.318	6.686	6.59
	24	0.483	0.054	0.429	8.188	8.89	8.22
	24	0.421	0.057	0.364	7.33	7.55
	38	0.525	0.058	0.467	8.672	9.68	9.64
	38	0.524	0.048	0.476	8.785	9.87
	38	0.505	0.053	0.452	8.482	9.37
						Mean	8.46
						SD	1.61

## Sheet: Adiponectin
		Results
	C	FC	OP	OR
	1.54	1.46	1.54	1.68
	1.9	1.79	2.1	1.96
	2.02	1.9	2.16	2.1
	1.62	1.54	1.65	1.79
	1.85	1.96	2.41	2.24
	2.21	1.85	2.27	1.99
	1.76	1.71	1.74	1.9
	1.48	1.88	2.07	1.85
	1.57	1.68	1.65	1.71
Mean	1.77222	1.75222	1.95444	1.91333
SD	0.248697	0.178841	0.312307	0.17659
