# Supplementary material for: Resistance to obesity prevents obesity development without increasing spontaneous physical activity and not directly related to greater metabolic and oxidative capacity
Source: PLoS One. 2022 Aug 11;17(8):e0271592. doi: 10.1371/journal.pone.0271592 (PMC9371322; doi:10.1371/journal.pone.0271592)
Supplement: S1 Fig — (XLS) [file pone.0271592.s003.xls]

## Sheet: Figure 2
	BODY WEIGHT														4 - 11 week
	C													Weight Gain	Weight Gain
		Initial	1	2	3	4	5	6	7	8	9	10	11
1	1 C	80.5	80.5	114.3	142.2	172.6	205.3	245.5	278	317	363	404	432	351.5	259.4
2	3 C	89.9	89.9	124.7	156.6	188.5	217.5	249.3	272	289	308	315	322	232.1	133.5
3	4 C	71.3	71.3	108.2	137.2	176.6	216.6	257.1	292	323	343	368	388	316.7	211.4
4	7 C	83.7	83.7	120.6	145.8	179.8	212.5	240.1	267	309	308	328	339	255.3	159.2
5	10 C	81.3	81.3	114.4	140.8	171.2	204	238	255	278	288	306	313	231.7	141.8
6	11 C	95.8	95.8	130.5	161.8	196	235	271.8	291	322	340	364	376	280.2	180
7	12 C	90.1	90.1	125.2	150.9	183.1	224	260.9	289	376	336	349	361	270.9	177.9
8	13 C	95.2	95.2	129.5	146.5	182.3	220	250.9	274	290	310	329	336	240.8	153.7
9	20 C	97.1	97.1	136.5	168.2	204.9	242	276.3	308	328	354	371	376	278.9	171.1
10	21 C	95.7	95.7	130.3	167.1	201.2	239	275.3	303	323	348	366	391	295.3	189.8
11	24 C	105.8	107.1	146.4	157	182.4	227	268.9	302	330	358	374	391	285.2	208.6
12	30 C	105.3	105.8	146	168.5	197.8	236	263.8	292	311	330	344	368	262.7	170.2
13	35 C	89	89	124.3	155.1	185.9	223	241.2	269	283	299	310	319	230	133.1
14	36 C	112	113.5	155.4	184.3	187	254	289.2	309	325	349	371	400	288	213
15	45 C	124.9	125.1	166.3	196.8	186.4	260	281.5	308	327	354	367	373	248.1	186.6
	Mean	94.5067	94.74	131.507	158.587	186.38	227.727	260.653	287.267	315.4	332.533	351.067	365.667	271.16	179.287
	SD	13.5778	13.8595	16.1105	16.5281	9.9757	16.4895	16.2379	17.1941	24.3246	23.9221	28.2147	33.9173	34.1081	34.2828
	CV	14.3671	14.629	12.2507	10.4221	5.35234	7.2409	6.2297	5.98542	7.7123	7.19389	8.03684	9.27546	12.5786	19.1218
															4 - 11 week
	FC													Weight Gain	Weight Gain
		Initial	1	2	3	4	5	6	7	8	9	10	11
1	6 C	96.2	96.2	132.3	178.3	225.7	274.1	328.1	364	392	425	440	465	368.8	239.3
2	9 C	96.6	96.6	135.9	183	223.7	273.4	325	365	395	431	435	450	353.4	226.3
3	15 C	103.5	103.5	142.4	191	229.5	281	332.2	371	405	434	468	485	381.5	255.5
4	19 C	103.4	103.4	141.5	174.8	233	275	324.3	354	388	413	434	455	351.6	222
5	22 C	86.6	86.6	122.6	189.2	228.1	282	331	371	399	424	464	486	399.4	257.9
6	23 C	110.3	111.2	152.2	179.9	245.1	303	353.6	396	424	449	485	501	390.7	255.9
7	34 C	111.2	112	154.2	196	246.4	299	338.4	372	397	418	451	462	350.8	215.6
8	37 C	125.1	128.1	171.8	213	251.2	301	346	376	400	429	435	456	330.9	204.8
9	38 C	119.2	120.9	162.4	206.8	249.2	296	330.5	364	388	410	439	459	339.8	209.8
10	43 C	123.3	124.9	165.8	201.8	243.8	289	320.9	357	371	397	401	418	294.7	174.2
11	44 C	128.1	129.5	172.5	214.4	260.3	305	337.9	373	394	420	440	459	330.9	198.7
12	46 C	128.2	129.6	173.2	222.8	265.8	318	348.2	395	413	451	466	496	367.8	230.2
13	47 C	125.5	128.2	171.8	209.6	252.3	305	334.6	372	398	421	438	454	328.5	201.7
14	48 C	131.8	141.4	184.9	233.6	280	325	356.3	387	407	427	444	461	329.2	181
15	49 C	141.4	148.2	204.3	247.8	298.4	349	328.8	399	427	463	478	497	355.6	198.6
16	50 C	139.6	141.4	194.5	194.5	258.7	307	298.8	361	390	424	460	475	335.4	216.3
	Mean	116.875	118.856	161.394	202.281	249.45	298.906	333.413	373.562	399.25	427.25	448.625	467.438	350.562	217.987
	SD	16.2781	18.1643	22.9251	20.674	20.3682	20.4389	13.9728	13.8707	13.9212	16.3238	20.7585	21.5406	27.4578	25.3958
	CV	13.9278	15.2826	14.2044	10.2204	8.16525	6.8379	4.19084	3.71308	3.48684	3.82067	4.62715	4.60822	7.83249	11.6501
															4 - 11 week
	OP													Weight Gain	Weight Gain
		Initial	1	2	3	4	5	6	7	8	9	10	11
1	4 Ob	74.8	74.8	111	162.9	215.4	283	343.1	401	436	478	510	536	461.2	320.6
2	5 Ob	92.8	92.8	126.7	170.7	219.3	276	339	360	385	412	439	459	366.2	239.7
3	19 Ob	98.7	98.7	137.2	191.1	230.4	280	328.6	368	388	423	441	474	375.3	243.6
4	28 Ob	87.7	87.7	139.1	177.4	212.7	255	295.2	331	365	400	434	463	375.3	250.3
5	32 Ob	102.3	102.3	140.3	182	224.5	272	313.7	358	378	410	441	466	363.7	241.5
6	33 Ob	107.5	107.8	148.5	192.6	240.6	293	341.8	379	401	426	453	467	359.5	226.4
7	35 Ob	108.5	108.5	150.2	198.7	250.8	309	342.9	379	405	422	452	467	358.5	216.2
8	37 Ob	108.9	110.3	152	205.2	242.9	295	333.4	377	398	419	474	513	404.1	270.1
9	39 Ob	113.5	114.7	157.8	207.1	249.4	299	344.7	391	414	436	449	469	355.5	219.6
10	41 Ob	107.3	107.5	146.5	228.4	283.3	342	392	436	458	499	539	573	465.7	289.7
11	42 Ob	114.8	116.6	161.5	199.4	229.3	272	309.5	350	370	397	417	438	323.2	208.7
12	43 Ob	116.7	119.2	162.3	207.4	257.6	298	334.5	379	405	433	469	489	372.3	231.4
13	46 Ob	120.9	122.2	162.7	205.9	256.3	300	340.2	394	423	458	496	522	401.1	265.7
14	48 Ob	125	125.5	167	207.2	254	309	354.1	395	408	443	470	491	366	237
15	49 Ob	129.6	139.6	175.8	207.4	250	303	350.2	401	431	363	488	510	380.4	260
16	50 Ob	122.2	123.3	164.6	196	224.6	294	360.7	402	414	440	466	488	365.8	263.4
	Mean	108.2	109.469	150.2	196.213	240.069	292.5	338.975	381.312	404.938	428.688	464.875	489.062	380.863	248.994
	SD	14.4714	15.9593	16.5972	16.4769	19.0141	20.0133	22.054	24.9766	24.8313	32.236	31.3855	34.3268	38.1505	29.6606
	CV	13.3746	14.5789	11.0501	8.39749	7.92027	6.84216	6.50608	6.55016	6.13214	7.51971	6.75139	7.0189	10.0169	11.9122
															4 - 11 week
	OR													Weight Gain	Weight Gain
		Initial	1	2	3	4	5	6	7	8	9	10	11
1	2 Ob	71	71	105.8	131.8	167.3	211	238.9	266	283	303	329	341	270	173.7
2	8 Ob	70.1	70.1	104.3	123.8	154.1	195	228.9	259	275	299	323	340	269.9	185.9
3	9 Ob	83.3	83.3	119	157.2	163	210	260.3	303	328	361	398	418	334.7	255
4	11 Ob	75.9	75.9	111.8	135	159.7	194	226.9	256	270	292	318	333	257.1	173.3
5	14 Ob	73.2	73.2	110.5	133.3	170.3	212	244.8	275	293	310	330	345	271.8	174.7
6	15 Ob	79.7	79.7	113.4	143.7	185.3	221	257.2	285	300	337	358	373	293.3	187.7
7	16 Ob	79.5	79.5	113	148.1	181.2	218	251.6	281	296	320	331	348	268.5	166.8
8	17 Ob	85	85	121	150.1	196	231	263.2	269	341	380	416	338	253	142
9	18 Ob	82.1	82.1	115.3	141.8	179.2	205	233.4	268	289	309	334	354	271.9	174.8
10	22 Ob	94.3	94.3	128.6	156	187.2	217	241.1	274	290	310	336	354	259.7	166.8
11	24 Ob	89.1	89.1	124.3	159.5	193.7	237	259.1	292	316	344	367	394	304.9	200.3
12	25 Ob	88.9	88.9	124.2	159.8	191.4	228	260.5	298	318	343	362	382	293.1	190.6
13	26 Ob	85.2	85.2	121.3	156	177.4	221	258.3	298	323	357	381	404	318.8	226.6
14	27 Ob	91.9	91.9	125.8	155.8	189.4	229	260.2	291	308	323	350	362	270.1	172.6
15	38 Ob	102.1	102.1	140	174.4	199.7	236	268.3	296	319	342	368	395	292.9	195.3
16	44 Ob	99.7	99.7	138.8	167.3	179.7	235	255.5	233	259	310	354	380	280.3	200.3
	Mean	84.4375	84.4375	119.819	149.6	179.662	218.75	250.512	277.75	300.5	327.5	353.438	366.312	281.875	186.65
	SD	9.58922	9.58922	10.3942	13.8275	13.5755	13.6553	13.0269	18.9578	22.7684	25.2613	27.8997	26.477	23.6103	26.9151
	CV	11.3566	11.3566	8.67497	9.24295	7.55612	6.24241	5.2001	6.82551	7.57684	7.71337	7.89383	7.22797	8.37617	14.4201
