# Supplementary material for: Resistance to obesity prevents obesity development without increasing spontaneous physical activity and not directly related to greater metabolic and oxidative capacity
Source: PLoS One. 2022 Aug 11;17(8):e0271592. doi: 10.1371/journal.pone.0271592 (PMC9371322; doi:10.1371/journal.pone.0271592)
Supplement: S2 Fig — (XLS) [file pone.0271592.s004.xls]

## Sheet: Figure 3
	Glucose tolerance testing and area under the curve
									Insulin
	C									C	FC	OP	OR
	Rats	Basal	30'	60'	90'	120'	AUC		1	103.05	97.66	258.79	179.97
1	1 C	122	239	184	172	145	1985		2	200.96	101.26	254.86	140.08
2	3 C	105	111	82	70	89	942		3	91.25	124.55	134.43	244.93
3	4 C	71	69	81	63	51	790.2		4	148.03	127.88	209.97	144.87
4	7 C	104	276	264	141	145	2157		5	159.68	161.97	130.35	146.45
5	10 C	98	161	149	126	103	1474		6	254.86	135.25	238.24	208.73
6	11 C	91	76	109	89	113	1039		7	116.12	103.05	337.02	248.26
7	12 C	109	189	179	138	72	1648		8	94.02	179.24	116.12	248.26
8	13 C	98	195	129	139	131	1562		Mean	145.996	128.858	209.973	195.194
9	20 C	103	179	154	138	131	1606		SD	57.9401	29.5106	77.6373	48.5014
10	21 C	109	202	151	129	129	1611		SEM	20.4849	10.4336	27.4489	17.1478
11	24 C	108	228	160	158	122	1798
12	30 C	120	260	215	228	188	2385
13	35 C	105	201	163	133	121	1649
14	45 C	108	207	169	140	139	1728
	Mean	103.643	185.214	156.357	133.143	119.929	1598.16
	SD	12.3824	62.7819	48.6804	41.3612	33.8855	443.403
	SEM	3.51887	7.9235	6.97714	6.43127	5.82112	21.0571
	FC
	Rats	Basal	30'	60'	90'	120'	AUC
	9 FC	132	189	183	138	115	1726
	15 FC	109	161	190	162	91	1740
	19 FC	111	190	146	135	133	1602
	22 FC	142	229	211	140	132	1925
	23 FC	123	237	190	171	163	2014
	34 FC	110	193	155	170	166	1807
	37 FC	112	192	144	155	149	1697
	38 FC	117	242	167	150	166	1868
	43 FC	110	186	171	134	157	1688
	44 FC	120	186	164	142	136	1688
	46 FC	126	192	159	134	130	1653
	47 FC	105	122	136	171	132	1573
	48 FC	101	181	148	173	155	1754
	49 FC	130	233	171	158	144	1885
	50 FC	97	208	163	155	129	1751
	Mean	116.333	196.067	166.533	152.533	139.867	1758.07
	SD	12.425	31.2261	20.3606	14.6817	20.5839	122.058
	SEM	3.52491	5.58803	4.51227	3.83167	4.53694	11.048
	OP
	Rats	Basal	30'	60'	90'	120'	AUC
	4 Ob	128	215	178	156	160	1876
	19 Ob	122	274	160	154	138	1904
	28 Ob	103	228	191	179	157	2005
	32 Ob	114	202	184	203	209	2091
	33 Ob	101	264	223	212	157	2303
	35 Ob	116	210	215	180	210	2111
	37 Ob	115	178	162	164	137	1750
	39 Ob	130	212	190	222	178	2190
	41 Ob	122	260	200	176	165	2111
	42 Ob	116	231	153	113	142	1631
	43 Ob	101	196	161	171	145	1805
	46 Ob	127	275	219	176	181	2219
	48 Ob	122	276	257	138	147	2144
	49 Ob	112	228	173	153	170	1869
	50 Ob	116.4	171	156	181	133	1783.4
	Mean	116.36	228	188.133	171.867	161.933	1986.16
	SD	9.286	35.0061	30.014	27.9409	24.2206	198.573
	SEM	3.04729	5.9166	5.4785	5.28592	4.92144	14.0916
	OR
	Rats	Basal	30'	60'	90'	120'	AUC
	2 Ob	135	155	150	139	153	1604
	8 Ob	101	181	158	132	132	1597
	9 Ob	116	209	182	149	159	1835
	11 Ob	116	169	153	161	120	1677
	14 Ob	124	180	148	136	135	1607
	15 Ob	114	218	189	178	155	1984
	16 Ob	125	343	323	217	183	1773.4
	17 Ob	113	182	163	148	130	1688
	18 Ob	123	206	177	159	150	1852
	22 Ob	99	222	223	166	151	2027
	24 Ob	114	201	165	139	137	1704
	25 Ob	101	198	185	160	164	1856
	26 Ob	121	255	253	207	236	1773.4
	27 Ob	113	162	171	163	135	1737
	44 Ob	113	300	170	138	111	1886
	Mean	115.2	212.067	187.333	159.467	150.067	1773.39
	SD	9.79942	51.9168	46.8823	25.0937	29.9535	133.194
	SEM	3.1304	7.20533	6.84707	5.00936	5.47298	11.541
