# Supplementary material for: Resistance to obesity prevents obesity development without increasing spontaneous physical activity and not directly related to greater metabolic and oxidative capacity
Source: PLoS One. 2022 Aug 11;17(8):e0271592. doi: 10.1371/journal.pone.0271592 (PMC9371322; doi:10.1371/journal.pone.0271592)
Supplement: S4 Fig — (XLS) [file pone.0271592.s006.xls]

## Sheet: Figure 5
	RETROPERITONEAL					VISCERAL
	C					C
	CODE	ANIMAL	AREA	Dividided by 1.000		CODE	ANIMAL	AREA	Dividided by 1.000
	R1	7C	1.48116e+07	14811.6		V1	7C	9.29419e+06	9294.19
	R2	1C	9.53346e+06	9533.46		V2	1C	4.4226e+06	4422.6
	R3	4C	9.35742e+06	9357.42		V3	4C	6.56379e+06	6563.79
	R4	10C	8.73241e+06	8732.41		V4	10C	5.78123e+06	5781.23
	R5	3C	1.06596e+07	10659.6		V5	3C	6.2669e+06	6266.9
	MEAN		1.06189e+07	10618.9		MEAN		6.46574e+06	6465.74
	SD		2.44481e+06	2444.81		SD		1.78131e+06	1781.31
	RETROPERITONEAL					VISCERAL
	FC					FC
	CODE	ANIMAL	AREA	Dividided by 1.000		CODE	ANIMAL	AREA	Dividided by 1.000
	R11	49	7.87156e+06	7871.56		V6	46C	6.67142e+06	6671.42
	R12	46	7.61818e+06	7618.18		V12	49C	6.58748e+06	6587.48
	R13	37	9.90298e+06	9902.98		V13	37C	4.85305e+06	4853.05
	R14	48	1.3476e+07	13476		V14	48C	3.56164e+06	3561.64
	R15	44	8.35527e+06	8355.27		V15	44C	4.88289e+06	4882.89
	MEAN		9.4448e+06	9444.8		MEAN		5.3113e+06	5311.3
	SD		2.42174e+06	2421.74		SD		1.31657e+06	1316.57
	RETROPERITONEAL					VISCERAL
	OP					OP
	CODE	ANIMAL	AREA	Dividided by 1.000		CODE	ANIMAL	AREA	Dividided by 1.000
	R6	46	2.46545e+07	24654.5		V7	41OB	9.29424e+06	9294.24
	R7	41	1.48316e+07	14831.6		V8	460B	1.06149e+07	10614.9
	R8	50	1.41215e+07	14121.5		V9	50OB	9.49329e+06	9493.29
	R9	49	1.78995e+07	17899.5		V10	49OB	1.0458e+07	10458
	R10	43	1.47601e+07	14760.1		V11	43OB	8.11221e+06	8112.21
	MEAN		1.72534e+07	17253.4		MEAN		9.59452e+06	9594.52
	SD		4.38986e+06	4389.86		SD		1.01049e+06	1010.49
	RETROPERITONEAL					VISCERAL
	OR					OR
	CODE	ANIMAL	AREA	Dividided by 1.000		CODE	ANIMAL	AREA	Dividided by 1.000
	R16	38	1.03374e+07	10337.4		V16	38ROB	7.10542e+06	7105.42
	R17	9	1.70902e+07	17090.2		V17	9OB	7.49588e+06	7495.88
	R18	25	1.1665e+07	11665		V18	25ROB	6.37168e+06	6371.68
	R19	26	1.63508e+07	16350.8		V19	26ROB	7.81897e+06	7818.97
	R20	22	1.32987e+07	13298.7		V20	27ROb	8.68744e+06	8687.44
	MEAN		1.37484e+07	13748.4		MEAN		7.49588e+06	7495.88
	SD		2.92053e+06	2920.53		SD		857393	857.393
