# Supplementary material for: Resistance to obesity prevents obesity development without increasing spontaneous physical activity and not directly related to greater metabolic and oxidative capacity
Source: PLoS One. 2022 Aug 11;17(8):e0271592. doi: 10.1371/journal.pone.0271592 (PMC9371322; doi:10.1371/journal.pone.0271592)
Supplement: S5 Fig — (XLS) [file pone.0271592.s007.xls]

## Sheet: Figure 6
	Oil-Red
	C	FC	OP	OR
	5.26101	2.40005	20.942	5.03716
	4.74455	10.8291	4.87127	3.3842
	4.44975	7.00391	6.26296	3.7614
	2.36675	6.02021	3.1837	5.27298
	8.74874	6.9332	7.98913	3.53512
	5.86848	22.2972
Mean	5.23988	9.24728	8.64981	4.19817
SD	2.0896	6.93525	7.09555	0.887706
