# Supplementary material for: Resistance to obesity prevents obesity development without increasing spontaneous physical activity and not directly related to greater metabolic and oxidative capacity
Source: PLoS One. 2022 Aug 11;17(8):e0271592. doi: 10.1371/journal.pone.0271592 (PMC9371322; doi:10.1371/journal.pone.0271592)
Supplement: S6 Fig — (XLSX) [file pone.0271592.s008.xlsx]

## Sheet: HSL
	β-actin - 1	β-actin - 2	β-actin- 3	HSL						Final value
	C	C	C	C	HSL/β-actin - 1	HSL/β-actin - 2	HSL/β-actin - 3	standardized by C	standardized by C	standardized by C
	11661619	11701790	8349669	12971962	1.11236	1.10855	1.55359	1.23617	0.775295	0.960693
	12823326	9.01448e+06	7435255	12145497	0.947141	1.34733	1.6335	1.05256	0.942299	1.01011
	15696347	7888861	4835669	8208548	0.522959	1.04052	1.6975	0.581164	0.727723	1.04968
	12899347	6699619	12115205	12116912	0.939343	1.8086	1.00014	1.04389	1.2649	0.618457
	18429225	9767631	8.18395e+06	18013276	0.97743	1.84418	2.20105	1.08622	1.28978	1.36106
Mean	1.4302e+07	9.01448e+06	8.18395e+06	12691239	0.899847	1.42984	1.61716	1	1	1
SD	2.74334e+06	1.89832e+06	2.61026e+06	3.50446e+06	0.221937	0.379717	0.427902	0.246638	0.265567	0.264602
CV	19.1816	21.0586	31.8948	27.6133	24.6638	26.5567	26.4602	24.6638	26.5567	26.4602
	β-actin - 1	β-actin - 2	β-actin- 3	HSL						Final value
	FC	FC	FC	FC	HSL/β-actin - 1	HSL/β-actin - 2	HSL/β-actin - 3	standardized by C	standardized by C	standardized by C
	16149276	9982790	9841790	14355790	0.888943	1.43805	1.45866	1.0204	0.957193	0.901964
	17210518	5256134	9468962	10178255	0.591397	1.93645	1.07491	0.678854	1.28894	0.664672
	18147225	10328326	10191255	16161861	0.890597	1.56481	1.58586	1.0223	1.04156	0.980618
	11172690	7423690	7865255	9690761	0.867361	1.30538	1.2321	0.995628	0.868885	0.761871
	13779983	12153338	9.34182e+06	15399861	1.11755	1.26713	1.64849	1.28282	0.843423	1.01935
Mean	1.52919e+07	9.02886e+06	9.34182e+06	1.31573e+07	0.87117	1.50237	1.4	1	1	0.865694
SD	2.82059e+06	2.70051e+06	889932	3.01598e+06	0.186872	0.269539	0.241664	0.214507	0.17941	0.149433
CV	18.4449	29.9098	9.52633	22.9224	21.4507	17.941	17.2617	21.4507	17.941	17.2617
	2.08203e+07	1.43219e+07	1.10861e+07	1.90686e+07	1.23744	2.03066	1.87366	1.42043	1.35164	1.15858
	9.76359e+06	3.73586e+06	7.59755e+06	7.24599e+06	0.504901	0.97407	0.92634	0.579566	0.648357	0.572805
	β-actin - 1	β-actin - 2	β-actin- 3	HSL						Final value
	OP	OP	OP	OP	HSL/β-actin - 1	HSL/β-actin - 2	HSL/β-actin - 3	standardized by C	standardized by C	standardized by C
	14179154	6548426	9190548	15741205	1.11017	2.40382	1.71276	1.23401	1.50401	1.05909
	15019586	8.34803e+06	3993134	9966205	0.663547	1.19384	2.49584	0.73757	0.746957	1.54331
	16669518	10539861	6703548	13616326	0.81684	1.29189	2.03121	0.907963	0.808303	1.25601
	11270447	7955790	6568790	15373326	1.36404	1.93234	2.34036	1.51621	1.20902	1.44717
	17959225	8.34803e+06	9402024	9762790	0.543609	1.16947	1.03837	0.604251	0.731711	0.64208
Mean	15019586	8.34803e+06	7.17161e+06	1.2892e+07	0.89964	1.59827	1.92371	1	1	1.18953
SD	2.55569e+06	1.43148e+06	2.22126e+06	2.87888e+06	0.335165	0.548135	0.578966	0.372554	0.342955	0.358005
CV	17.0157	17.1475	30.973	22.3308	37.2554	34.2955	30.0963	37.2554	34.2955	30.0963
	2.00287e+07	1.11537e+07	1.15253e+07	1.85346e+07	1.55656	2.67262	3.05848	1.73021	1.67219	1.89122
	1.00104e+07	5.54232e+06	2.81793e+06	7.24936e+06	0.242717	0.523927	0.788935	0.269794	0.327808	0.48784
	β-actin - 1	β-actin - 2	β-actin- 3	HSL						Final value
	OR	OR	OR	OR	HSL/β-actin - 1	HSL/β-actin - 2	HSL/β-actin - 3	standardized by C	standardized by C	standardized by C
	18495104	6245012	10768134	11208790	0.606041	1.79484	1.04092	0.801889	0.96412	0.643657
	1.68122e+07	4997175	4090426	11249669	0.669137	2.25121	2.75024	0.885375	1.20926	1.70062
	16873933	6256669	5904376	12104912	0.717373	1.93472	2.05016	0.949199	1.03926	1.26772
	14226569	9789790	7877033	16238154	1.1414	1.65868	2.06146	1.51025	0.890982	1.27471
	17653225	6.82216e+06	7.15999e+06	11384326	0.644886	1.66873	1.58999	0.853288	0.896377	0.983175
Mean	1.68122e+07	6.82216e+06	7.15999e+06	1.24372e+07	0.755767	1.86164	1.89855	1	1	1.17398
SD	1.59912e+06	1.78817e+06	2.47647e+06	2.15554e+06	0.219318	0.244935	0.633569	0.290192	0.13157	0.391769
CV	9.51168	26.2113	34.5876	17.3314	29.0192	13.157	33.3711	29.0192	13.157	33.3711

## Sheet: UCP-3
	β-actin - 1	β-actin - 2	β-actin- 3	UCP-3				Final Value
	C	C	C	C	UCP-3/β-actin - 1	UCP-3/β-actin- 2	UCP-3/β-actin - 3	standardized by C	standardized by C	standardized by C
	11661619	11701790	8349669	5672033	0.486385	0.484715	0.679312	0.854156	0.506015	0.650655
	12823326	9.01448e+06	7435255	6589790	0.513891	0.731023	0.88629	0.902461	0.763147	0.848901
	15696347	7888861	4835669	8440962	0.537766	1.06998	1.74556	0.944389	1.117	1.67193
	12899347	6699619	12115205	11288790	0.875144	1.68499	0.931787	1.53687	1.75904	0.892479
	18429225	9767631	8.18395e+06	7.99789e+06	0.433979	0.818816	0.977266	0.762125	0.854798	0.936039
Mean	1.4302e+07	9.01448e+06	8.18395e+06	7.99789e+06	0.569433	0.957906	1.04404	1	1	1
SD	2.74334e+06	1.89832e+06	2.61026e+06	2.14585e+06	0.175208	0.45715	0.408382	0.307689	0.477239	0.391155
CV	19.1816	21.0586	31.8948	26.8302	30.7689	47.7239	39.1155	30.7689	47.7239	39.1155
	1.96789e+07	1.27352e+07	1.33001e+07	1.22038e+07	0.912841	1.85392	1.84447	1.60307	1.93539	1.76666
	8.92502e+06	5.29377e+06	3.06785e+06	3.79203e+06	0.226024	0.061892	0.243614	0.396929	0.0646118	0.233337
	β-actin - 1	β-actin - 2	β-actin- 3	UCP-3				Final Value
	FC	FC	FC	FC	UCP-3/β-actin - 1	UCP-3/β-actin- 2	UCP-3/β-actin - 3	standardized by C	standardized by C	standardized by C
	16149276	9982790	9841790	7989033	0.494699	0.800281	0.811746	0.868808	0.812102	0.896757
	17210518	5256134	9468962	6657083	0.386803	1.26654	0.703043	0.679317	1.28525	0.776669
	18147225	10328326	10191255	9701518	0.534601	0.939312	0.951945	0.938884	0.953187	1.05164
	11172690	7423690	7865255	9146669	0.818663	1.23209	1.16292	1.43776	1.25029	1.28471
	13779983	12153338	9.34182e+06	8.37358e+06	0.607662	0.688994	0.896354	1.0672	0.699172	0.990226
Mean	1.52919e+07	9.02886e+06	9.34182e+06	8.37358e+06	0.568486	0.985443	0.905202	0.998394	1	1
SD	2.82059e+06	2.70051e+06	889932	1.16783e+06	0.161032	0.256975	0.171963	0.282809	0.260771	0.189972
CV	18.4449	29.9098	9.52633	13.9466	28.3264	26.0771	18.9972	28.3264	26.0771	18.9972
	β-actin - 1	β-actin - 2	β-actin- 3	UCP-3				Final Value
	OP	OP	OP	OP	UCP-3/β-actin - 1	UCP-3/β-actin- 2	UCP-3/β-actin - 3	standardized by C	standardized by C	standardized by C
	14179154	6548426	9190548	9563669	0.674488	1.46045	1.0406	1.18456	1.66099	1.05642
	15019586	8.34803e+06	3993134	2934719	0.195393	0.351546	0.734941	0.343156	0.399818	0.746117
	16669518	10539861	6703548	8594690	0.515593	0.815446	1.28211	0.905503	0.927417	1.30161
	11270447	7955790	6568790	7306548	0.648293	0.918394	1.11231	1.13855	1.0445	1.12923
	17959225	8.34803e+06	9402024	7.09991e+06	0.395335	0.850489	0.755147	0.694301	0.967272	0.766629
Mean	15019586	8.34803e+06	7.17161e+06	7.09991e+06	0.48582	0.879266	0.985022	0.853214	1	1
SD	2.55569e+06	1.43148e+06	2.22126e+06	2.53456e+06	0.197114	0.394556	0.236081	0.346178	0.448734	0.23967
CV	17.0157	17.1475	30.973	35.6985	40.5733	44.8734	23.967	40.5733	44.8734	23.967
	β-actin - 1	β-actin - 2	β-actin- 3	UCP-3				Final Value
	OR	OR	OR	OR	UCP-3/β-actin - 1	UCP-3/β-actin- 2	UCP-3/β-actin - 3	standardized by C	standardized by C	standardized by C
	18495104	6245012	10768134	10221376	0.552653	1.63673	0.949224	0.970588	1.56314	0.974148
	1.68122e+07	4997175	4090426	2302598	0.13696	0.46078	0.562924	0.240534	0.440062	0.577704
	16873933	6256669	5904376	8114083	0.480865	1.29687	1.37425	0.844512	1.23856	1.41033
	14226569	9789790	7877033	7815497	0.549359	0.798331	0.992188	0.964804	0.762437	1.01824
	17653225	6.82216e+06	7.15999e+06	7.11339e+06	0.402951	1.04269	0.993491	0.707677	0.995807	1.01958
Mean	1.68122e+07	6.82216e+06	7.15999e+06	7.11339e+06	0.424558	1.04708	0.974415	0.745623	1	1
SD	1.59912e+06	1.78817e+06	2.47647e+06	2.92821e+06	0.171998	0.451586	0.287449	0.302069	0.431282	0.294996
CV	9.51168	26.2113	34.5876	41.1648	40.5124	43.1282	29.4996	40.5124	43.1282	29.4996

## Sheet: PPAR-y
	β-actin - 1	β-actin- 2	β-actin - 3	PPAR-y					Final Value
	C	C	C	C	PPAR-y/β-actin - 1	PPAR-y/β-actin - 2	PPAR-y/β-actin- 3	standardized by C	standardized by C	standardized by C
	11661619	11701790	8349669	9190640	0.78811	0.785405	1.10072	1.41007	0.89323	1.04303
	12823326	9.01448e+06	7435255	6905305	0.538496	0.766024	0.928725	0.963464	0.871189	0.880049
	15696347	7888861	4835669	8514326	0.54244	1.07928	1.76073	0.970521	1.22746	1.66845
	12899347	6699619	12115205	6495719	0.50357	0.969565	0.536163	0.900975	1.10267	0.508061
	18429225	9767631	8.18395e+06	7.7765e+06	0.421966	0.79615	0.950213	0.754971	0.905451	0.900411
Mean	1.4302e+07	9.01448e+06	8.18395e+06	7.7765e+06	0.558916	0.879286	1.05531	1	1	1
SD	2.74334e+06	1.89832e+06	2.61026e+06	1.11171e+06	0.136964	0.138477	0.446169	0.245054	0.157488	0.422785
CV	19.1816	21.0586	31.8948	14.2957	24.5054	15.7488	42.2785	24.5054	15.7488	42.2785
						0.879286
	β-actin - 1	β-actin- 2	β-actin - 3	PPAR-y					Final Value
	FC	FC	FC	FC	PPAR-y/β-actin - 1	PPAR-y/β-actin - 2	PPAR-y/β-actin- 3	standardized by C	standardized by C	standardized by C
	16149276	9982790	9841790	5884255	0.364366	0.58944	0.597885	0.552468	0.670351	0.573362
	17210518	5256134	9468962	6485841	0.376853	1.23396	0.684958	0.571401	1.40334	0.656864
	18147225	10328326	10191255	12331962	0.679551	1.19399	1.21005	1.03036	1.35789	1.16042
	11172690	7423690	7865255	9739033	0.871682	1.31189	1.23823	1.32168	1.49197	1.18745
Mean	13779983	12153338	9.34182e+06	13851246	1.00517	1.13971	1.48271	1.52408	1.29615	1.4219
SD	1.52919e+07	9.02886e+06	9.34182e+06	9.65847e+06	0.659525	1.0938	1.04277	1	1.24394	1
CV	2.82059e+06	2.70051e+06	889932	3.50156e+06	0.288056	0.288847	0.382653	0.436763	0.328497	0.366959
	18.4449	29.9098	9.52633	36.2538	43.6763	26.4078	36.6959	43.6763	26.4078	36.6959
	β-actin - 1	β-actin- 2	β-actin - 3	PPAR-y					Final Value
	OP	OP	OP	OP	PPAR-y/β-actin - 1	PPAR-y/β-actin - 2	PPAR-y/β-actin- 3	standardized by C	standardized by C	standardized by C
	14179154	6548426	9190548	6242912	0.440288	0.953345	0.679275	0.876864	1.08421	0.613187
Mean	15019586	8.34803e+06	3993134	5941255	0.395567	0.711696	1.48787	0.787799	0.809389	1.34311
SD	16669518	10539861	6703548	9056012	0.543268	0.859216	1.35093	1.08195	0.977159	1.21949
CV	11270447	7955790	6568790	8142276	0.722445	1.02344	1.23954	1.4388	1.16393	1.11894
	17959225	8.34803e+06	9402024	7.34561e+06	0.409016	0.879922	0.78128	0.814584	1.00071	0.705268
	15019586	8.34803e+06	7.17161e+06	7.34561e+06	0.502117	0.885524	1.10778	1	1.00708	1
	2.55569e+06	1.43148e+06	2.22126e+06	1.29888e+06	0.136089	0.116791	0.35748	0.271031	0.132823	0.3227
	17.0157	17.1475	30.973	17.6823	27.1031	13.1889	32.27	27.1031	13.1889	32.27
Mean	β-actin - 1	β-actin- 2	β-actin - 3	PPAR-y					Final Value
SD	OR	OR	OR	OR	PPAR-y/β-actin - 1	PPAR-y/β-actin - 2	PPAR-y/β-actin- 3	standardized by C	standardized by C	standardized by C
CV	18495104	6245012	10768134	6968740	0.376788	1.11589	0.647163	0.593118	1.26907	0.405366
	1.68122e+07	4997175	4090426	8789560	0.522808	1.75891	2.14881	0.822974	2.00035	1.34596
	16873933	6256669	5904376	8725841	0.51712	1.39465	1.47786	0.81402	1.58609	0.925694
	14226569	9789790	7877033	13586619	0.955017	1.38784	1.72484	1.50333	1.57834	1.0804
	17653225	6.82216e+06	7.15999e+06	14203782	0.8046	2.08201	1.98377	1.26655	2.3678	1.24258
	1.68122e+07	6.82216e+06	7.15999e+06	1.04549e+07	0.635267	1.54786	1.59649	1	1.76033	1
	1.59912e+06	1.78817e+06	2.47647e+06	3.2318e+06	0.236818	0.37601	0.588816	0.372785	0.427624	0.368819
	9.51168	26.2113	34.5876	30.9118	37.2785	24.2923	36.8819	37.2785	24.2923	36.8819
